# Supplementary material for: Possible Role of Interleukin-1β in Type 2 Diabetes Onset and Implications for Anti-inflammatory Therapy Strategies
Source: PLoS Comput Biol. 2014 Aug 28;10(8):e1003798. doi: 10.1371/journal.pcbi.1003798 (PMC4148195; doi:10.1371/journal.pcbi.1003798)
Supplement: Dataset S1 — This zip files contains the matlab scripts for reproducing the figures in the manuscript. It contains a readme.txt where more details are present. (ZIP) [file pcbi.1003798.s001.zip]

Archive with 33 entries (28 files):
- MatlabScript/
- MatlabScript/deopt_my_free.mat
- MatlabScript/deopt_my_used.mat
- MatlabScript/experiments/
- MatlabScript/experiments/exp_1_incidence/
- MatlabScript/experiments/exp_1_incidence/incidence.csv
- MatlabScript/experiments/exp_1_incidence/incidence.exp
- MatlabScript/experiments/exp_2_nonincidence/
- MatlabScript/experiments/exp_2_nonincidence/nonincidence.csv
- MatlabScript/experiments/exp_2_nonincidence/nonincidence.exp
- MatlabScript/fit_para_from_experiments.mat
- MatlabScript/glu_homaS_from_tabak.mat
- MatlabScript/initial_condition.m
- MatlabScript/models/
- MatlabScript/models/M_LAGB_bifurcation_free.txt
- MatlabScript/models/M_LAGB_bifurcation_used.txt
- MatlabScript/myode.m
- MatlabScript/myode_all_para_perturb.m
- MatlabScript/myode_para_perturb.m
- MatlabScript/myode_therapy.m
- MatlabScript/M_all_free_DEmatSB.m
- MatlabScript/M_bifur_free_DEmatSB.m
- MatlabScript/M_bifur_used_DEmatSB.m
- MatlabScript/plot_fig2.m
- MatlabScript/plot_fig3_later.m
- MatlabScript/plot_fig6.m
- MatlabScript/plot_fig7.m
- MatlabScript/plot_fig8.m
- MatlabScript/plot_figS1.m
- MatlabScript/plot_new_fig45.m
- MatlabScript/readme.txt
- MatlabScript/scan_bifur.mat
- MatlabScript/set_maple_parameter.m
