# Supplementary material for: Possible Role of Interleukin-1β in Type 2 Diabetes Onset and Implications for Anti-inflammatory Therapy Strategies
Source: PLoS Comput Biol. 2014 Aug 28;10(8):e1003798. doi: 10.1371/journal.pcbi.1003798 (PMC4148195; doi:10.1371/journal.pcbi.1003798)
Supplement: Dataset S1 — This zip files contains the matlab scripts for reproducing the figures in the manuscript. It contains a readme.txt where more details are present. (ZIP) [file pcbi.1003798.s001.zip › MatlabScript/experiments/exp_1_incidence/incidence.csv]

[Name]
incidence
[Notes]
[Components]
time	G
[Componentnotes]
G: Component G
[Values]
0	5.47
365	5.51
730	5.55
1095	5.57
1460	5.60
1825	5.64
2190	5.67
2555	5.70
2920	5.74
3285	5.77
3650	5.79
4015	5.82
4380	6.35
4745	7.40
