# Supplementary material for: Possible Role of Interleukin-1β in Type 2 Diabetes Onset and Implications for Anti-inflammatory Therapy Strategies
Source: PLoS Comput Biol. 2014 Aug 28;10(8):e1003798. doi: 10.1371/journal.pcbi.1003798 (PMC4148195; doi:10.1371/journal.pcbi.1003798)
Supplement: Dataset S1 — This zip files contains the matlab scripts for reproducing the figures in the manuscript. It contains a readme.txt where more details are present. (ZIP) [file pcbi.1003798.s001.zip › MatlabScript/experiments/exp_1_incidence/incidence.exp]

********** EXPERIMENT NAME
incidence

********** EXPERIMENT NOTES


********** EXPERIMENT INITIAL PARAMETER AND STATE SETTINGS
% The expression in this limiter will be evaluated when merging the 
% experiment with the model. Please note that the entries here will be 
% evaluated sequentially. The initial conditions and the parameters
% that are defined in the model can be accessed here.

% Initial conditions can be set (both directly numerical values or 
% as mathematical expressions)
G(0)= 5.47
I(0)= 70.73
B(0)= 312.1
%A_blood(0)= 300
S0= 115.3169 

RA(0)= 6000
IL(0)= 12
%L_blood(0)=0.6


% Parameter values can be changed by both setting numerical values and 
% mathematical expressions
% k2 = 1 + k1*A(0)    % k1 as defined in model
% k1 = 0.5            % redefine k1 (sequential evaluation of expressions)

% Definition of parameters and initial conditions can appear anywhere.
% B(0) = A(0) + 5*k1      % k1 and A(0) as defined above

********** EXPERIMENT PARAMETER CHANGES
% In this section parameter changes can be defined that are evaluated during
% the merged models evaluation

% One possibility is simply to define an algebraic expression for a parameter
% k3 = exp(-0.4*time)

% The second possibility is to use piecewiseSB expressions (type "help piecewiseSB"
% for more information on the syntax):
% k4 = piecewiseSB(-0.5,ge(time,5),0)

% Another possibility is to use lookup tables, such as:
% k5 = interp0SB([0,1,2,3,4],[12,2,3,44,2],time)    % zero order interpolation
% k5 = interp1SB([0,1,2,3,4],[12,2,3,44,2],time)   % first order interpolation
% k5 = interpcsSB([0,1,2,3,4],[12,2,3,44,2],time)  % cubic spline interpolation
S = interp1SB([0, 2920, 4745],[115.3169,  105.8099 , 86.4789],time)

********** EXPERIMENT STATE CHANGES
% State changes in the experiment description can only be done at certain 
% time points yet. This will probably also change in a coming revision.

% time = 10, A = 5, B = 1+A
% time = 15, B = 10*A

time = 4746, S= 86.4789
