# Supplementary material for: Possible Role of Interleukin-1β in Type 2 Diabetes Onset and Implications for Anti-inflammatory Therapy Strategies
Source: PLoS Comput Biol. 2014 Aug 28;10(8):e1003798. doi: 10.1371/journal.pcbi.1003798 (PMC4148195; doi:10.1371/journal.pcbi.1003798)
Supplement: Dataset S1 — This zip files contains the matlab scripts for reproducing the figures in the manuscript. It contains a readme.txt where more details are present. (ZIP) [file pcbi.1003798.s001.zip › MatlabScript/experiments/exp_2_nonincidence/nonincidence.csv]

[Name]
nonincidence
[Notes]
[Components]
time	G
[Componentnotes]
G: Component G
[Values]
0	5.2533
365	5.2614
730	5.2614
1095	5.2778
1460	5.2778
1825	5.2859
2190	5.2859
2555	5.2941
2920	5.2941
3285	5.3023
3650	5.3023
4015	5.3105
4380	5.3105
4745	5.3105
