# Supplementary material for: Possible Role of Interleukin-1β in Type 2 Diabetes Onset and Implications for Anti-inflammatory Therapy Strategies
Source: PLoS Comput Biol. 2014 Aug 28;10(8):e1003798. doi: 10.1371/journal.pcbi.1003798 (PMC4148195; doi:10.1371/journal.pcbi.1003798)
Supplement: Dataset S1 — This zip files contains the matlab scripts for reproducing the figures in the manuscript. It contains a readme.txt where more details are present. (ZIP) [file pcbi.1003798.s001.zip › MatlabScript/initial_condition.m]

set_maple_parameter

maple('ssb:=solve({subs(G=5.47, para[4], para[5],para[6],eqIL),subs(para[1],para[2],para[3],eqRA)},{IL,RA},useassumptions) assuming IL>0,IL<12.01,RA>0');
G_incidence=5.47;
IL_incidence=eval(getmaple('rhs(ssb[1])'));
RA_incidence=eval(getmaple('rhs(ssb[2])'));

maple('ssb:=solve({subs(G=4.5, para[4], para[5],para[6],eqIL),subs(para[1],para[2],para[3],eqRA)},{IL,RA},useassumptions) assuming IL>0,IL<12.01,RA>0');
G_normal=4.5;
IL_normal=eval(getmaple('rhs(ssb[1])'));
RA_normal=eval(getmaple('rhs(ssb[2])'));
F_normal= IL_normal/(kd + IL_normal + KR* RA_normal); 
lamda = (fo_log_F_pro.a* (log(F_normal))^2 + fo_log_F_pro.b* (log(F_normal)) + fo_log_F_pro.c) /...
    (fo_log_F_apo.a* (log(F_normal))^2 + fo_log_F_apo.b* (log(F_normal)) + fo_log_F_apo.c);

maple('ssb:=solve({subs(G=5.25, para[4], para[5],para[6],eqIL),subs(para[1],para[2],para[3],eqRA)},{IL,RA},useassumptions) assuming IL>0,IL<12.01,RA>0');
G_nonincidence=5.25;
IL_nonincidence=eval(getmaple('rhs(ssb[1])'));
RA_nonincidence=eval(getmaple('rhs(ssb[2])'));

maple('eqG:=48.00-(1.44+In/9.643)*G');
maple('eqI:=B*300.024*G^2/(G^2+7.86^2)-432*In');

maple('ssIB:=solve({subs(G=5.47,eqG),subs(G=5.47,eqI)},{In,B})');
B_incidence=eval(getmaple('rhs(ssIB[1])'));
I_incidence=eval(getmaple('rhs(ssIB[2])'));

maple('ssIB:=solve({subs(G=5.25,eqG),subs(G=5.25,eqI)},{In,B})');
B_nonincidence=eval(getmaple('rhs(ssIB[1])'));
I_nonincidence=eval(getmaple('rhs(ssIB[2])'));

clear M1 M2 N1 N2 ans para ss03 ss05
save initial_condition.mat
