# Supplementary material for: Possible Role of Interleukin-1β in Type 2 Diabetes Onset and Implications for Anti-inflammatory Therapy Strategies
Source: PLoS Comput Biol. 2014 Aug 28;10(8):e1003798. doi: 10.1371/journal.pcbi.1003798 (PMC4148195; doi:10.1371/journal.pcbi.1003798)
Supplement: Dataset S1 — This zip files contains the matlab scripts for reproducing the figures in the manuscript. It contains a readme.txt where more details are present. (ZIP) [file pcbi.1003798.s001.zip › MatlabScript/models/M_LAGB_bifurcation_free.txt]

********** MODEL NAME
M_LAGB_bifurcation_free

********** MODEL NOTES

********** MODEL STATES
d/dt(G) = r0 - (dG + I/(R0*((S0/S)^m))) * G
d/dt(I) = B * h * (G^2)/((KG)^2 + (G^2)) - dI*I 
d/dt(B) = B*tao*((P_a*(log(F))^2+P_b*(log(F))+P_c)-lamda*(A_a*(log(F))^2+A_b*(log(F))+A_c)) 
d/dt(IL) = 1/(u+k4^2*IL^2)* (k5 * G^s/(v^s+G^s) + k6*(F^tt)/(KF^tt+F^tt)) -dL*IL 
d/dt(RA) = k1+k2*F-k3*F^2*RA-dA*RA 

G(0) = 5.47
I(0) = 70.73
IL(0) = 12
RA(0) = 6000
B(0) = 312.1
********** MODEL PARAMETERS
k3= 26551.07864        
k4= 0.04720128697      
dL= 55.4517744447956   
dA= 166.355323334387   
r0= 48                 
dG= 1.44               
R0= 9.643              
S0= 115.317  
S= 115.317          
m=  1.68823            
h=  300.024            
KG= 7.86               
dI= 432                
u=  5.802              
s=  2.77               
v=  3.528              
tt= 3                  
KF= 0.1575             
lamda= 2.33550247186219
tao= 0.000517718       
P_a= -0.048549894746846
P_b= -0.463020521880707
P_c= 0.621190259496357 
A_a= 0.0473030969822104
A_b= 0.570191006656929 
A_c= 2.36043172310752  

********** MODEL VARIABLES
F = IL/(1300 + IL + 1*RA) 
k1 = -0.9427548911* k3 + 972333.4465
k2 = 584.2988074  * k3 + 0.1571988193e8
k5 = 4997.881428 - 562019.8042* k4*k4
k6 = 0.5916023335e7  + 0.4677802005e12* k4*k4 

********** MODEL REACTIONS

********** MODEL FUNCTIONS


********** MODEL EVENTS


********** MODEL MATLAB FUNCTIONS
