# Supplementary material for: Possible Role of Interleukin-1β in Type 2 Diabetes Onset and Implications for Anti-inflammatory Therapy Strategies
Source: PLoS Comput Biol. 2014 Aug 28;10(8):e1003798. doi: 10.1371/journal.pcbi.1003798 (PMC4148195; doi:10.1371/journal.pcbi.1003798)
Supplement: Dataset S1 — This zip files contains the matlab scripts for reproducing the figures in the manuscript. It contains a readme.txt where more details are present. (ZIP) [file pcbi.1003798.s001.zip › MatlabScript/myode.m]

function dydt = myode(t,y, St, S)
Sp = interp1(St, S, t); % insulin sensitivity as input 

dydt=zeros(5,1);

kd= 1300               ;
KR= 1                  ;
k1= 947302.2872        ;
k2= 31233645.51        ;
k3= 26551.07864        ;
k4= 0.04720128697      ;
k5= 3745.722947        ;
k6= 1048112296         ;
dL= 55.4517744447956   ;
dA= 166.355323334387   ;
r0= 48                 ;
dG= 1.44               ;
R0= 9.643              ;
% S0= 115.317            ;
m=  1.68823            ;
h=  300.024            ;
KG= 7.86               ;
dI= 432                ;
u=  5.802              ;
s=  2.77               ;
v=  3.528              ;
tt= 3                  ;
KF= 0.1575             ;
lamda= 2.33550247186219;
tao= 0.000517718       ;
P_a= -0.048549894746846;
P_b= -0.463020521880707;
P_c= 0.621190259496357 ;
A_a= 0.0473030969822104;
A_b= 0.570191006656929 ;
A_c= 2.36043172310752  ;

dydt(1)=r0 - (dG + y(2)/(R0*((S(1)/Sp)^m))) * y(1);
dydt(2)=y(5) * h * (y(1)^2)/((KG)^2 + (y(1)^2)) - dI*y(2); 
dydt(3)=1/(u+k4^2*y(3)^2)*(k5*(y(1)^s)/(v^s+y(1)^s)+k6*((y(3)/(kd+y(3)+KR*y(4)))^tt)/(KF^tt+(y(3)/(kd+y(3)+KR*y(4)))^tt))-dL*y(3);
dydt(4)=k1+k2*(y(3)/(kd+y(3)+KR*y(4)))-k3*((y(3)/(kd+y(3)+KR*y(4)))^2)*y(4)-dA*y(4);
dydt(5)=y(5)*tao*((P_a*(log((y(3)/(kd+y(3)+KR*y(4)))))^2+P_b*(log((y(3)/(kd+y(3)+KR*y(4)))))+P_c)-lamda*(A_a*(log((y(3)/(kd+y(3)+KR*y(4)))))^2+A_b*(log((y(3)/(kd+y(3)+KR*y(4)))))+A_c)); 
