# Supplementary material for: Possible Role of Interleukin-1β in Type 2 Diabetes Onset and Implications for Anti-inflammatory Therapy Strategies
Source: PLoS Comput Biol. 2014 Aug 28;10(8):e1003798. doi: 10.1371/journal.pcbi.1003798 (PMC4148195; doi:10.1371/journal.pcbi.1003798)
Supplement: Dataset S1 — This zip files contains the matlab scripts for reproducing the figures in the manuscript. It contains a readme.txt where more details are present. (ZIP) [file pcbi.1003798.s001.zip › MatlabScript/M_all_free_DEmatSB.m]

clc; clear all;close all
dirstring= '..\MatlabScriptData';
sbp = SBPDproject(dirstring);
SBPDinfo(sbp);
%%
% KEEP THE ORIGINAL PROJECT UNCHANGED
sbpopt = sbp;
% set working model and method here
workingmodel='M_LAGB_all_free'
workingmethod='DEmatSB'  % simplexSB, isresSB, pswarmSB, fSSmSB, SSmSB

sbpStruct=SBPDstruct(sbp);
for k=1: length(sbpStruct.models)
    sb=SBstruct(sbpStruct.models{k});
    if strcmp(workingmodel, sb.name)
        modelindex=k;
        break
    end
end
if isempty(modelindex)
    error('model name does not exist')
end

%%
% SBPDcomparemeasurements(sbp, modelindex);
%% SELECT PARAMETERS/STATES TO ESTIMATE AND CORRESPONDING BOUNDS
op.lowbounds=0.1; 
op.highbounds=10;
getparamictextSBPD(sbp,modelindex,op);
% after paste, there is something to do, such as deleting G since it is not fitted

% Global parameters
% Names          Lower bounds  Upper bounds
paramdata = {
'm'        0.1         5
'tao'      1e-8        1e-1
% % 'lamda'  0.1             10
'k1'     94730.2       9.47302e+006
'k2'     3.12336e+005  3.12336e+009
'k3'     1e3        1.031374597665346e+006
'k4'     1e-5       0.094301188138731
'k5'     37.4572       374572
'k6'     1.04811e+008  1.04811e+010
};
% Local (experiment dependend) parameters
% Names          Lower bounds  Upper bounds
paramdatalocal = {
};
% nonlocal parameters
% name                 lowbound   highbound   experiment index        

% Initial conditions (always experiment dependend)
% Names          Lower bounds  Upper bounds
icdata = {
};
% nonlocal initial conditions 
% name                 lowbound        highbound     experiment index        

%% DEFINE THE ESTIMATION INFORMATION (STRUCTURE)
estimation = [];
% Mehtod, Model and experiment settings
estimation.optimization.method = workingmethod;
estimation.modelindex = modelindex;

estimation.optimization.options.I_itermax = 1e9;
estimation.optimization.options.F_weight = 0.9; % 0.8
estimation.optimization.options.F_CR = 0.9;     % 0.9
estimation.optimization.options.I_strategy = 1; % 3 cost 1639
estimation.optimization.options.I_refresh = 20;
estimation.optimization.options.F_VTR = 0.001;
estimation.optimization.options.F_thresh = 0.008;


estimation.integrator.options.method = 'stiff';
estimation.integrator.options.abstol = 1e-006;
estimation.integrator.options.reltol = 1e-006;
estimation.integrator.options.minstep = 0;
estimation.integrator.options.maxstep = Inf;
estimation.integrator.options.maxnumsteps = 10000;
estimation.integrator.options.maxnonlineariter = 3; % default 3
estimation.integrator.options.maxconvfails = 10; % default 10
estimation.integrator.options.maxerrtestfails = 50; % default 50
% Flags
estimation.displayFlag = 3; % 0, none; 1, final; 2, show iterations and final message; 3, 2+othermessages
estimation.scalingFlag = 1; % 0, no scale; 1, scale by max(abs(value)); 2, scale by mean values; 3, scale by min/max bounds
estimation.timescalingFlag = 0; % do not apply time-scaling
estimation.initialconditionsFlag = 0; % 0, from model or experiment description; 1, from first timepoint in measurements
% Always needed (do not change ... unless you know what you do)
estimation.parameters = paramdata;
estimation.parameterslocal = paramdatalocal;
estimation.initialconditions = icdata;

% Run estimation
output = SBPDparameterestimation(sbpopt,estimation)
% Get optimized project
sbpopt = output.projectopt;
%% COMPARE OPTIMIZED PROJECT WITH MEASUREMENTS
% SBPDcomparemeasurements(sbpopt,modelindex);
% sbm=SBPDgetmodel(sbpopt)
% sbe=SBPDgetexperiment(sbpopt)
% SBsimulate(SBmergemodexp(sbm{1},sbe{1}),'ode15s',30*365)
% % SBPDsaveproject(sbpopt,'DualBufferModel002f');
% % SBPDexportproject(sbpopt,'DualBufferModel002f')
%%
load deopt_my.mat

idx=find(Fval< 0.015);
FM_ui=FM_ui(idx,:);
Fval= Fval(idx);
%%

m_array = FM_ui(:,1);
tao_array = FM_ui(:,2);
k2_array= FM_ui(:,3);
k3_array= FM_ui(:,4);
k4_array= FM_ui(:,5);
k5_array= FM_ui(:,6);

dL= 55.4517744447956   
dA= 166.355323334387   
r0= 48                 
dG= 1.44               
R0= 9.643              
S0= 115.317  
S= 115.317          
m=  1.68823            
h=  300.024            
KG= 7.86               
dI= 432                
u=  5.802              
s=  2.77               
v=  3.528              
tt= 3                  
KF= 0.1575             

k1_array = dA*6000 + k3_array*(0.0016)^2*6000 - k2_array*(0.0016)
k6_array = (dL*12*(u+k4_array.^2*12^2) - k5_array * 5.47^s/(v^s + 5.47^s))/((0.0016^tt)/(KF^tt+0.0016^tt))

corrcoef(FM_ui)
%% history 
load glu_homaS_from_tabak.mat
load initial_condition.mat
time_day_long = [ time_day',4745+365: 365: 4745+30*365]';
time_year= time_day/365-13;
time_year_long= time_day_long/365-13;

y0=[G_incidence I_incidence IL_incidence RA_incidence B_incidence]';

y=zeros(length(time_year),length(Fval));
for i=1:length(Fval)
    
    pm = m_array(i);
    ptao = tao_array(i);
    pk1 = k1_array(i);
    pk2 = k2_array(i);
    pk3 = k3_array(i);
    pk4 = k4_array(i);
    pk5 = k5_array(i);
    pk6 = k6_array(i);
    [~, y_incidnece] = ode15s(@(t,y) myode_all_para_perturb(t,y, time_day, homa_s_incidence, pm,ptao,pk1,pk2,pk3,pk4,pk5,pk6 ), time_day_long, y0);
    g(:,i)= y_incidnece(:,1);
    l(:,i)= y_incidnece(:,3);
    a(:,i)= y_incidnece(:,4);
    b(:,i)= y_incidnece(:,5);
end 
%%
tt= [time_year', fliplr(time_year')];
y1= min(g(1:length(time_year),:),[],2);
y2= max(g(1:length(time_year),:),[],2);
yy= [y1', fliplr(y2')];
f1=figure;
subplot(2,2,1)
fill(tt,yy,'g')
hold on
plot(time_year,glu_incidence,'k')

y1= min(l(1:length(time_year),:),[],2);
y2= max(l(1:length(time_year),:),[],2);
yy= [y1', fliplr(y2')];
subplot(2,2,2)
fill(tt,yy,'g')

y1= min(a(1:length(time_year),:),[],2);
y2= max(a(1:length(time_year),:),[],2);
yy= [y1', fliplr(y2')];
subplot(2,2,3)
fill(tt,yy,'g')

y1= min(b(1:length(time_year),:),[],2);
y2= max(b(1:length(time_year),:),[],2);
yy= [y1', fliplr(y2')];
subplot(2,2,4)
fill(tt,yy,'g')

figure
subplot(2,2,1)
plot(time_year_long,g)
subplot(2,2,2)
plot(time_year_long,l)
subplot(2,2,3)
plot(time_year_long,a)
subplot(2,2,4)
plot(time_year_long,b)
