# Supplementary material for: Possible Role of Interleukin-1β in Type 2 Diabetes Onset and Implications for Anti-inflammatory Therapy Strategies
Source: PLoS Comput Biol. 2014 Aug 28;10(8):e1003798. doi: 10.1371/journal.pcbi.1003798 (PMC4148195; doi:10.1371/journal.pcbi.1003798)
Supplement: Dataset S1 — This zip files contains the matlab scripts for reproducing the figures in the manuscript. It contains a readme.txt where more details are present. (ZIP) [file pcbi.1003798.s001.zip › MatlabScript/readme.txt]

glu_homaS_from_tabak.mat contains glucose and insulin-sensitivity history, which were takken from Ref. 5. 

plot_fig2.m will plot figure 2 in the paper and produce fit_para_from_experiments.mat. 

plot_fig3.m will produce scan_bifur.mat which is then used to plot figure 3. 

initial_condition.m will produce the initial_condition.mat, which is then used by plot_fig4.m, plot_fig5.m and plot_fig8.m. 

maple symbolic engine is used to compute the initial conditions, and also to plot fig6 and fig7. 
